# Supplementary material for: Development of Novel Phase-Change Materials Derived from Methoxy Polyethylene Glycol and Aromatic Acyl Chlorides
Source: Polymers (Basel). 2023 Jul 17;15(14):3069. doi: 10.3390/polym15143069 (PMC10384409; doi:10.3390/polym15143069)
Supplement: Supplementary file 1 [file polymers-15-03069-s001.zip]

Archive with 1 entries (1 files):
- polymers-2467835-supplementary.pdf
